# Supplementary material for: Galactose Inhibits the Translation of Erg1 that Enhances the Antifungal Activities of Azoles Against Candida albicans
Source: Antibiotics (Basel). 2025 Aug 5;14(8):799. doi: 10.3390/antibiotics14080799 (PMC12382877; doi:10.3390/antibiotics14080799)
Supplement: Supplementary file 1 [file antibiotics-14-00799-s001.zip]

Archive with 2 entries (2 files):
- Table S1 strains.xlsx
- Table S2 primers.xlsx
