# Supplementary material for: Galactose Inhibits the Translation of Erg1 that Enhances the Antifungal Activities of Azoles Against Candida albicans
Source: Antibiotics (Basel). 2025 Aug 5;14(8):799. doi: 10.3390/antibiotics14080799 (PMC12382877; doi:10.3390/antibiotics14080799)
Supplement: Supplementary file 1 [file antibiotics-14-00799-s001.zip › Table S1 strains.xlsx]

## Sheet: Sheet1
Table S1. Strains used in this study
No.	Alias	Name	Genotype	Source
1	C. albicans	SN152	Prototrophic	Eukaryot Cell. 2005 Feb;4(2):298-309.
2	C. albicans	SC5314	Prototrophic	Eukaryot Cell. 2005 Feb;4(2):298-310.
3	C. albicans	cdr1Δ/cdr1Δ	cdr1::HIS1 /cdr1::ARG4 leu2 /leu2	Front Pharmacol. 2022 Dec 21;13:1101553.
4	C. albicans	upc2Δ/upc2Δ	upc2::HIS1 /upc2::ARG4 leu2 /leu2	mBio. 2023 Feb 28;14(1):e0263922.
5	C. albicans	ndt80Δ/ndt80Δ	ndt80::HIS1 /ndt80::ARG4 leu2 /leu2	This study
6	C. albicans	efg1Δ/efg1Δ	efg1::HIS1 /efg1::ARG4 leu2 /leu2	This study
7	C. albicans	erg1Δ/erg1Δ	erg1::HIS1 /erg1::ARG4 leu2 /leu2	This study
8	C. albicans	arΔ/arΔ	ar::HIS1 /ar::ARG4 leu2 /leu2	This study
9	C. albicans	Erg1-GFP	his1 /his1 ERG1 /erg1::ERG1-GFP-LEU2	This study
10	C. albicans	Erg6-GFP	his1 /his1 ERG6 /erg1::ERG6-GFP-LEU2	This study
11	C. albicans	Erg9-GFP	his1 /his1 ERG9 /erg1::ERG9-GFP-LEU2	This study
12	C. albicans	Erg10-GFP	his1 /his1 ERG10 /erg1::ERG10-GFP-LEU2	This study
13	C. albicans	Erg11-GFP	his1 /his1 ERG11 /erg1::ERG11-GFP-LEU2	This study
14	C. albicans	Erg12-GFP	his1 /his1 ERG12 /erg1::ERG12-GFP-LEU2	This study
15	C. albicans	Erg13-GFP	his1 /his1 ERG13 /erg1::ERG13-GFP-LEU2	This study
16	C. albicans	Erg20-GFP	his1 /his1 ERG20 /erg1::ERG20-GFP-LEU2	This study
17	C. albicans	Erg26-GFP	his1 /his1 ERG26 /erg1::ERG26-GFP-LEU2	This study
18	C. albicans	PADH1-HSP90	his1 /his1 arg4/arg4 HSP90 /hsp90::ADH1p-HSP90-LEU2	This study
19	C. albicans	PADH1-GAL1	his1 /his1 arg4/arg4 GAL1 /gal1::ADH1p-GAL1-LEU2	This study
20	C. albicans	PADH1-GAL7	his1 /his1 arg4/arg4 GAL7 /gal7::ADH1p-GAL7-LEU2	This study
21	C. albicans	PADH1-GAL10	his1 /his1 arg4/arg4 GAL10 /gal10::ADH1p-GAL10-LEU2	This study
22	C. albicans	PADH1-GAL1/PADH1-GAL7	his1 /his1 arg4/arg4 GAL1 /gal1::ADH1p-GAL1-LEU2 /his1 /his1 arg4/arg4 GAL7 /gal7::ADH1p-GAL7-LEU2	This study
23	C. albicans	PADH1-GAL1/PADH1-GAL10	his1 /his1 arg4/arg4 GAL1 /gal1::ADH1p-GAL1-LEU2 /his1 /his1 arg4/arg4 GAL10 /gal10::ADH1p-GAL10-LEU2	This study
24	C. albicans	PADH1-GAL7/PADH1-GAL10	his1 /his1 arg4/arg4 GAL7 /gal7::ADH1p-GAL7-LEU2 /his1 /his1 arg4/arg4 GAL10 /gal10::ADH1p-GAL10-LEU2	This study
25	C. albicans	gal1Δ/gal1Δ	gal1::HIS1 /gal1::ARG4 leu2 /leu2	This study
26	C. albicans	gal7Δ/gal7Δ	gal7::HIS1 /gal7::ARG4 leu2 /leu2	This study
27	C. albicans	gal10Δ/gal10Δ	gal10::HIS1 /gal10::ARG4 leu2 /leu2	This study
28	C. albicans	Doa10-MYC	his1 /his1 DOA10 /doa10::DOA10-MYC-LEU2	This study
29	C. albicans	doa10Δ/doa10Δ	doa10::HIS1 /doa10::ARG4 leu2 /leu2	This study
30	C. albicans	GFP-Erg1	his1 /his1 arg4/arg4 ERG1/erg1::GFP-ERG1-LEU2	This study
31	C. albicans	Erg1-GFP::ime4Δ/ime4Δ	ime4::HIS1 /ime4::ARG4 his1 /his1 ERG1 /erg1::ERG1-GFP-LEU2	This study
32	C. albicans	Erg1-GFP::pho92Δ/pho92Δ	pho92::HIS1 /pho92::ARG4 his1 /his1 ERG1 /erg1::ERG1-GFP-LEU2	This study
