# Supplementary material for: Galactose Inhibits the Translation of Erg1 that Enhances the Antifungal Activities of Azoles Against Candida albicans
Source: Antibiotics (Basel). 2025 Aug 5;14(8):799. doi: 10.3390/antibiotics14080799 (PMC12382877; doi:10.3390/antibiotics14080799)
Supplement: Supplementary file 1 [file antibiotics-14-00799-s001.zip › Table S2 primers.xlsx]

## Sheet: Sheet1
Table S2. Primers used in this study
NO.	Gene name	Primer name	Primer sequence (5'to3')
Primers for genes deletion
1	ERG1	ERG1 P1	ACACTCAATACACTCACATT
2		ERG1 P3	CACGGCGCGCCTAGCAGCGGTAATATGGGTTATATTCTTG
3		ERG1 P4	GTCAGCGGCCGCATCCCTGCATCATTTGTGTACATCACCT
4		ERG1 P6	AGACAATGACTTACACACAT
5	GAL1	GAL1 P1	ACTTTGATATAAAATAGAGTTTGAAAGTTTCCCAGATCCTGCCACCTGACGTCTAAGAA
6		GAL1 P3	GGAATAAAATGATAAATCATCAAACGTAGGAACTGACATCGGTATGACCATGATTACCT
7		GAL1 P4	AGAATTTGCCCACTTGTTATTACAATCATATAAAATTAAACTTTGATATAAAATAGAGT
8		GAL1 P6	TAATTTCAAGTATCTGGATTTAGTTAATTCTTGATCATTGGAATAAAATGATAAATCAT
9	GAL7	GAL7 P1	TAAGACCAAGTATCCCCACCTACTAACGTCATCATCATCTGCCACCTGACGTCTAAGAA
10		GAL7 P3	TGTTGATGTTAGTGGATTTAGAAGATGATCAAGAGACATCGGTATGACCATGATTACCT
11		GAL7 P4	ATTTTTTGCATTTCATCATAAATATTTCAGCATTATAAATAAGACCAAGTATCCCCACC
12		GAL7 P6	AGTGAAATCAAATTCTTGAGTCATTTTTATATATGTTGGTGTTGATGTTAGTGGATTTA
13	GAL10	GAL10 P1	TAGTATAAAACCGGCCCTTGATAAATTCAAGTCCTTCCATGCCACCTGACGTCTAAGAA
14		GAL10 P3	ACCTGCACCACCAGTAACAAGAATATATTCGTTTGACATCGGTATGACCATGATTACCT
15		GAL10 P4	TCTTCCCTCACTGTACAGGCTTTTAATTTTTCAATAAATTAGTATAAAACCGGCCCTTG
16		GAL10 P6	ATTACTGATTAATTCAATAACTGTATGAGAACCAATGTAACCTGCACCACCAGTAACAA
17	CDR1	CDR1 P1	TGTACTTAATAATTTCTTTAAAAGGTCAAAAACGAAAAATGCCACCTGACGTCTAAGAA
18		CDR1 P3	TTTATTCTTTTATATCACATATATATTCTATTTATTTTTTGTACTTAATAATTTCTTTA
19		CDR1 P4	TTTAGATTCATCTTGCGACGACATCTTAGAATCTGACATCGGTATGACCATGATTACCT
20		CDR1 P6	GTTTTCTGAAGAAGAGTCTTGACTAATTGCCTTTTCTAATTTAGATTCATCTTGCGACG
21	UPC2	UPC2 P1	AGGTAATCATTGTCAATGATGATGACAGTGAAACAA
22		UPC2 P3	CAATGGCACTACAGCCTATTTCATATTCATAAACCC
23	EFG1	EFG1 P1	ACACTCAATACACTCACATT
24		EFG1 P3	CACGGCGCGCCTAGCAGCGGTAATATGGGTTATATTCTTG
25		EFG1 P4	GTCAGCGGCCGCATCCCTGCATCATTTGTGTACATCACCT
26		EFG1 P6	AGACAATGACTTACACACAT
27	NDT80	NDT80 P1	GTCCAGACAGCATCAACAAC
28		NDT80 P3	CACGGCGCGCCTAGCAGCGGAGCGAAATGAGGAAGCTGGG
29		NDT80 P4	GTCAGCGGCCGCATCCCTGCTGATGACGAAGAAAGGTTGA
30		NDT80 P6	ACGAGTCACTATTAGATTGG
31	DOA10	DOA10 P1	CCATACTTGAAACCCAGGATA
32		DOA10 P3	CACGGCGCGCCTAGCAGCGGCATGAAGAAACCTAACCAAAA
33		DOA10 P4	GTCAGCGGCCGCATCCCTGCCTGTTGTTCATAGAATCTGTT
34		DOA10 P6	ATCTTATTGGGTTGAACACAC
35	IME4	IME4 P1	CCCTTTGGATTCTAGAAGTAT
36		IME4 P3	CACGGCGCGCCTAGCAGCGGATTGATCATAAACGTTCAAAC
37		IME4 P4	GTCAGCGGCCGCATCCCTGCATGTTTGCTTTTTCTGTTTGA
38		IME4 P6	GGTGTTTTATTCAGTTTTGCT
39	PHO92	PHO92 P1	GTTGTTGTGCTCTTGAAATAG
40		PHO92 P3	CACGGCGCGCCTAGCAGCGGGTGTATGTGAATTCAATTTCC
41		PHO92 P4	GTCAGCGGCCGCATCCCTGCTGAACACAGAAATCACTTTGA
42		PHO92 P6	TTTGTTTAAAAGTGCTGATGT
43		Universal prime 2	ccgctgctaggcgcgccgtgACCAGTGTGATGGATATCT
44		Universal prime 5	gcagggatgcggccgctgacAGCTCGGATCCACTAGTAACG
Primers for diagnosising the genes null mutants
1	ERG1	EFG1 Ucheck	AATTGAAGAGACAAGCAAAC
2		EFG1 Dcheck	TTGATGTCTTATGCATCACC
3	GAL1	GAL1 Ucheck	CATTCCATCGGGGAAAGTGG
4		GAL1 Dcheck	ATGCAGCTGATGAAGATAAC
5	GAL7	GAL7 Ucheck	TCATGAGATTTAGTGCCCGG
6		GAL7 Dcheck	CATATAAGTCTTGCCAAGCA
7	GAL10	GAL10 Ucheck	CGCTTCTAATTCCCATAATT
8		GAL10 Dcheck	CCAAGCATCATCACTATTAT
9	AR	AR Ucheck
10		AR Dcheck
11	CDR1	CDR1 Ucheck	TTGTAGTTGAGACGGATATCGG
12		CDR2 Ucheck	AACAATGTGGAACAACCAGCAC
13	UPC2	UPC2 Ucheck	CGGAATCAACTACTCAAC
14		UPC2 Ucheck	CACCTAACCCAGAAAGAT
15	EFG1	EFG1 Ucheck	AATTGAAGAGACAAGCAAAC
16		EFG1 Dcheck	TTGATGTCTTATGCATCACC
17	NDT80	NDT80 Ucheck	CCATCACATCAAACGGAACG
18		NDT80 Dcheck	ACCTGACCTTATTATATAGT
19		DOA10 Ucheck	TCCGATGAAATTAGCTCGTTT
20		DOA11 Dcheck	GTAGTGCTGATTGCTAGAGAA
21	IME4	IME4 Ucheck	CAACTGCAACCTAATCTTAAT
22		IME4 Dcheck	TCATTTGGTATTCTACCGCTC
23	PHO92	PHO92 Ucheck	CACTCAATAATACCCCTTTTT
24		PHO92 Dcheck	GTATTATGGTGATGGATCTCC
Primers for ectopic overexpression of genes
1	HSP90	HSP90 OverF1	CGGAGATGTATTGACTGTGG
2		HSP90 OverR1	CTCTATGTTATGTTACTGGG
3	GAL1	GAL1 OverF1	ACTTTGATATAAAATAGAGTTTGAAAGTTTCCCAGATCCTGCCACCTGACGTCTAAGAA
4		GAL1 OverR1	GGAATAAAATGATAAATCATCAAACGTAGGAACTGACATCGGTATGACCATGATTACCT
5		GAL1 OverF2	AGAATTTGCCCACTTGTTATTACAATCATATAAAATTAAACTTTGATATAAAATAGAGT
6		GAL1 OverR2	TAATTTCAAGTATCTGGATTTAGTTAATTCTTGATCATTGGAATAAAATGATAAATCAT
7	GAL7	GAL7 OverF1	TAAGACCAAGTATCCCCACCTACTAACGTCATCATCATCTGCCACCTGACGTCTAAGAA
8		GAL7 OverR1	TGTTGATGTTAGTGGATTTAGAAGATGATCAAGAGACATCGGTATGACCATGATTACCT
9		GAL7 OverF2	ATTTTTTGCATTTCATCATAAATATTTCAGCATTATAAATAAGACCAAGTATCCCCACC
10		GAL7 OverR2	AGTGAAATCAAATTCTTGAGTCATTTTTATATATGTTGGTGTTGATGTTAGTGGATTTA
11	GAL10	GAL10 OverF1	TAGTATAAAACCGGCCCTTGATAAATTCAAGTCCTTCCATGCCACCTGACGTCTAAGAA
12		GAL10 OverR1	ACCTGCACCACCAGTAACAAGAATATATTCGTTTGACATCGGTATGACCATGATTACCT
13		GAL10 OverF2	TCTTCCCTCACTGTACAGGCTTTTAATTTTTCAATAAATTAGTATAAAACCGGCCCTTG
14		GAL10 OverR2	ATTACTGATTAATTCAATAACTGTATGAGAACCAATGTAACCTGCACCACCAGTAACAA
15		CaP19	gctgtagtgccattgCATTGTTCACCACAAATGTTTCT
16		CaP28	tgacaatgattacctATGGTAGCGATGCACGGT
17		VP18	ATCCACTGTGCTCCGAAAAC
18		VP26	TGCCTTGGGTGGCTATTTTA
19		CaP22	TTGGACGCAGCCAAATCAC
20		CaP23	TGAGTTCAAATGGCACACCAA
21		VP28	ACCCCAAACATTTTGACTCG
22		VP29	TCAGTTGATGTCCATGTTGTCA
23		VP30	CGCAGGAAAGAACATGTGAG
24		VP31	AACTGGAACACCAATGACAGG
Primers for diagnosising the genes ectopic overexpression
1	HSP90	HSP90 OverUcheck	TTGCGGGCCCAACAACCACCAGCAGCGC
2		HSP90 OverDcheck	ATAAGAATGCGGCCGCTAAACACCAGAAGGGCTAC
3	GAL1	GAL1 OverUcheck	CATTCCATCGGGGAAAGTGG
4		GAL1 OverDcheck	ATGCAGCTGATGAAGATAAC
5	GAL7	GAL7 OverUcheck	TCATGAGATTTAGTGCCCGG
6		GAL7 OverUcheck	CATATAAGTCTTGCCAAGCA
7	GAL10	GAL10 OverUcheck	CGCTTCTAATTCCCATAATT
8		GAL10 OverDcheck	CCAAGCATCATCACTATTAT
Primers for C-terminal tagging of genes
1	ERG1	ERG1-C F1	GTAATCTTTACTCCATATTTATGGAACGAGATTGTAAGACCCCAGGTCGACTCTAGATC
2		ERG1-C R1	AACTATCTATATATCAAAGAAAAAAAAAAACTAGTCTCTTTCTTTCCTGCGTTATCCTG
3		ERG1-C F2	GCATTATTTGAGGCATTTGAAGTGTTGTTCACTGCAATTGTAATCTTTACTCCATATTTA
4		ERG1-C R2	TACATTGGGTCATTTCAGCTATCATATAATGTATCATAAAACTATCTATATATCAAAGAA
5	ERG6	ERG6-C F1	ATGTTGTACGTTGTTAGAAAACCATTAGAAAAGAAAGATCCCCAGGTCGACTCTAGATC
6		ERG6-C R1	ATAAACTCACCCTGTTTACTTGTTGTTTGTCAAGCCCCATTCTTTCCTGCGTTATCCTG
7		ERG6-C F2	TTAGTTGAAGGTGGTAGACAAAAATTGTTTACTCCAATGATGTTGTACGTTGTTAGAAAA
8		ERG6-C R2	TACCTCTATGAATAGATACACGAATTGAACACCCCCAACATAAACTCACCCTGTTTACTT
9	ERG9	ERG9-C F1	GGTGCTTTAATTTTAAGTTTAATTTATTTTGTCCTTTATCCCCAGGTCGACTCTAGATC
10		ERG9-C R1	CTCTTTGATGTGTAAAAGCAAATAATTTATCTTCTATAATTCTTTCCTGCGTTATCCTG
11		ERG9-C F2	CAAGAAAATTTCAATTGTAATGTTGTGTTATTTGGTATTGGTGCTTTAATTTTAAGTTTA
12		ERG9-C R2	AGTAGTACTAGTATATCTTTTGTAAATGCATAAATAATACTCTTTGATGTGTAAAAGCAA
13	ERG10	ERG10-C F1	TCTATTGTTATTGAAAAAGTCGATAGTGACTTTAAATTGCCCCAGGTCGACTCTAGATC
14		ERG10-C R1	GTTTTATGTTGATCTCTTTTCACACTTTTGTCGTCCCCCTTCTTTCCTGCGTTATCCTG
15		ERG10-C F2	GGTTGTGCTGGTGTTTGTAACGGTGGTGGTGGTGCCTCATCTATTGTTATTGAAAAAGTC
16		ERG10-C R2	ATTTTCTATTTTACCTGAGTATGTGGTGTGTACATATATGTTTTATGTTGATCTCTTTTC
17	ERG11	ERG11-C F1	GCAGAAATCATTTGGGAAAAAAGAGAAACTTGTATGTTTCCCCAGGTCGACTCTAGATC
18		ERG11-C R1	ATGAAAACAATCTGAACACTGAATCGAAAGAAAGTTGCCTTCTTTCCTGCGTTATCCTG
19		ERG11-C F2	CCTGATTATAGTTCAATGGTGGTTTTACCTACTGAACCAGCAGAAATCATTTGGGAAAA
20		ERG11-C R2	TGTATATGTGTATATATGTTAATCCAACTAAGTAACAAAATGAAAACAATCTGAACACT
21	ERG12	ERG12-C F1	TCGTTAGGAATGGCAAATGTGAAAGAATGGAAGTTTTGGCCCCAGGTCGACTCTAGATC
22		ERG12-C R1	TTATTTTATTGTGAATACACTCTATTAAACTTTTTAGCATTCTTTCCTGCGTTATCCTG
23		ERG12-C F2	CAATTTTGCAATTACGTAGATCGTGCCGCTATTGAGGATTCGTTAGGAATGGCAAATGTG
24		ERG1-C R2	ATTAGAACGTAAACAGAAAGGCGTCTTTATTGTTATTATTTATTTTATTGTGAATACACT
25	ERG13	ERG13-C F1	ATTGATGACAAGTTCAGAAGAGCTTATGCTATTAAAGAACCCCAGGTCGACTCTAGATC
26		ERG13-C R1	TACAGACATATATACATACATATATATAGATATACACATTCTTTCCTGCGTTATCCTG
27		ERG13-C F2	ACTGACAACTTGAGCCAAGGTACCTATTACTTGACTGAAATTGATGACAAGTTCAGAAGA
28		ERG13-C R2	ATCTAAAAATATAATATAATATACAGAATTAATATATTATTACAGACATATATACATACA
29	ERG20	ERG20-C F1	TTTACGCGTATCAGCCGCTG
30		ERG20-C R1	CACGGCGCGCCTAGCAGCGGTGTGAAGTGAATGAGTTGGT
31		ERG20-C F2	GTCAGCGGCCGCATCCCTGCAGAGTTGTCCATAGAGATAT
32		ERG20-C R2	GGGGGCTGCTTATAATGCTG
33	ERG26	ERG26-C F1	GGTATCAACTACACTTTAGATTGGATGAATGAAGATTTGCCCCAGGTCGACTCTAGATC
34		ERG26-C R1	GTCATTCAACATCTATCTTCATAAACCACATTTGACTAATTCTTTCCTGCGTTATCCTG
35		ERG26-C F2	AAATTATTAGGCTATAAACCAGAAGTTGATTTGGAAACTGGTATCAACTACACTTTAGAT
36		ERG26-C R2	CAATTTAGGCTTTAGAAATATCATATATGCTCATTGTTTGTCATTCAACATCTATCTTCA
Primers for diagnosising the genes C-terminal tagging
1	ERG1	ERG1-C Ucheck	GGTGGAGAATGTGTTAACGG
2		ERG1-C Dcheck	CAGTACCTTGCAGCTCAGAA
3	ERG6	ERG6-C Ucheck	TATGCAAATGGATTTTGAACC
4		ERG6-C Dcheck	ATCCCTTTATTAATGAATAGC
5	ERG9	ERG9-C Ucheck	AGAATTTGCTGGAGTAAGTTG
6		ERG9-C Dcheck	TACTCTTAGCCCGAGAGATCG
7	ERG10	ERG10-C Ucheck	AAACTTAAGTCAGCTAGAGCC
8		ERG10-C Dcheck	TGATTCAGGAGTATATTCATG
9	ERG11	ERG11-C Ucheck	ACTCTCAGAATGCATATGCC
10		ERG11-C Dcheck	GGCATGGTGAGGATCTGATG
11	ERG12	ERG12-C Ucheck	CAGCCGATTTAGTTGCTGGTG
12		ERG12-C Dcheck	TTGATGAGGAGTGAAGAGTTG
13	ERG13	ERG13-C Ucheck	GAGTTCAACCAGCTTTGCAAG
14		ERG13-C Dcheck	TCATGATCAAACTTCCCATAC
15	ERG20	ERG20-C Ucheck	AACATTTCCGTCAAGATC
16		ERG20-C Dcheck	TGCCACGGGTAAATAAAA
17	ERG26	ERG26-C Ucheck	TGATCAATTGCGTACTGTTTG
18		ERG26-C Dcheck	AAGCGAGATAAATGCTTGTGC
Primers for N-terminal tagging of genes
1	ERG1	ERG1-N F1	AACAAAAAATAAAGTTATAGAGAATAGTGCCAGTCCATCTGCCACCTGACGTCTAAGAA
2		ERG1-N R1	TGCACCAATAATAATAGCATCATACTTAACTGAACTCATCTGCGTTATCCTCGAGTTCT
3		ERG1-N F2	CACTTTATCGAAGTTGTTTAGGAAGAAAAAAAAAGGACAAACAAAAAATAAAGTTATAGA
4		ERG1-N R2	TCTGGCAAAAGCAGTTGCAATGGTGGGACCAATAACCCCTGCACCAATAATAATAGCATC
Primers for diagnosising the genes N-terminal tagging
1	ERG1	ERG1-N Ucheck	TAAGGTGATTTATGGGTTCC
2		ERG1-N Dcheck	GTACAATCAACAGCCCTAAT
Primers for qRT-PCR
1	ERG1	qRT-ERG1 Up	AAAACCTCCTTCTGCTGC
2		qRT-ERG1 Down	CCAACTGTCATACCACCC
